# Supplementary material for: Women during Lactation Reduce Their Physical Activity and Sleep Duration Compared to Pregnancy
Source: Int J Environ Res Public Health. 2022 Sep 6;19(18):11199. doi: 10.3390/ijerph191811199 (PMC9517522; doi:10.3390/ijerph191811199)
Supplement: Supplementary file 1 [file ijerph-19-11199-s001.zip]

Archive with 1 entries (1 files):
- ijerph-1887478-supplementary file S1.pdf
